# Supplementary material for: Graphene Oxide-Coated Patterned Silk Fibroin Films Promote Cell Adhesion and Induce Cardiomyogenic Differentiation of Human Mesenchymal Stem Cells
Source: Biomolecules. 2023 Jun 14;13(6):990. doi: 10.3390/biom13060990 (PMC10296049; doi:10.3390/biom13060990)
Supplement: Supplementary file 1 [file biomolecules-13-00990-s001.zip]

Archive with 1 entries (1 files):
- biomolecules-2420809-supplementary.pdf
